# Supplementary material for: Distinct roles of spindle checkpoint proteins in meiosis
Source: Curr Biol. Author manuscript; Available in PMC 2025 Apr 10. (PMC7617576; doi:10.1016/j.cub.2024.07.025)
Supplement: Table S2- yeast strains [file EMS204298-supplement-Table_S2__yeast_strains.xlsx]

## Sheet: Final
Strain	Genotype	Used in Figure
AMy359	MATa/MATalpha pURA3-TetR-GFP::LEU2/leu2 CEN5-tetOx224-HIS3/CEN5	S2B
AMy5591	MATa/MATalpha pURA3-TetR-GFP::LEU2/pURA3-TetR-GFP::LEU2 CEN5-tetOx224-HIS3/CEN5-tetOx224-HIS3	S2A
AMy8157	MATa/MATalpha ZIP1-GFP(700)/ZIP1-GFP(700) MTW1-tdTomato::NAT/MTW1-tdTomato::NAT	S1
AMy9432	MATa/MATalpha pURA3-TetR-GFP::LEU2/pURA3-TetR-GFP::LEU2 CEN5-tetOx224-HIS3/CEN5-tetOx224-HIS3 mad2Δ::KanMX6/mad2Δ::KanMX6	S2A
AMy9433	MATa/MATalpha pURA3-TetR-GFP::LEU2/leu2 CEN5-tetOx224-HIS3/CEN5 mad2Δ::KanMX6/mad2Δ::KanMX6	S2B
AMy10255	MATa/MATalpha pURA3-TetR-GFP::LEU2/pURA3-TetR-GFP::LEU2 CEN5-tetOx224-HIS3/CEN5-tetOx224-HIS3 mad1Δ::KanMX6/mad1Δ::KanMX6	S2A
AMy10274	MATa/MATalpha pURA3-TetR-GFP::LEU2/leu2 CEN5-tetOx224-HIS3/CEN5 mad1Δ::KanMX6/mad1Δ::KanMX6	S2B
AMy10638	MATa/MATalpha GAL-NDT80::TRP1/GAL-NDT80::TRP1 ura3::pGPD1-GAL4(848).ER::URA3/ura3::pGPD1-GAL4(848).ER::URA3	2A and B, S3A and B
AMy11295	MATa/MATalpha pURA3-TetR-GFP::LEU2/pURA3-TetR-GFP::LEU2 CEN5-tetOx224-HIS3/CEN5-tetOx224-HIS3 mad3Δ::KanMX6/mad3Δ::KanMX6	S2A
AMy11454	MATa/MATalpha pURA3-TetR-GFP::LEU2/leu2 CEN5-tetOx224-HIS3/CEN5 mad3Δ::KanMX6/mad3Δ::KanMX6	S2B
AMy20027	MATa/MATalpha Stu1-yEGFP::KanMX6/Stu1-yEGFP::KanMX6 MTW1-tdTomato::Nat/MTW1-tdTomato::Nat mad3Δ::KanMX6/mad3Δ::KanMX6	S3D and E
AMy27379	MATa/MATalpha GAL-NDT80::TRP1/GAL-NDT80::TRP1 ura3::pGPD1-GAL4(848).ER::URA3/ura3::pGPD1-GAL4(848).ER::URA3 MTW1-tdTomato::NAT/MTW1-tdTomato::NAT PDS1-tdTomato::NAT/PDS1-tdTomato::NAT CDC14-GFP::LEU2/CDC14-GFP::LEU2	1E-I
AMy27406	MATa/MATalpha GAL-NDT80::TRP1/GAL-NDT80::TRP1 ura3::pGPD1-GAL4(848).ER::URA3/ura3::pGPD1-GAL4(848).ER::URA3 MTW1-tdTomato::NAT/MTW1-tdTomato::NAT PDS1-tdTomato::NAT/PDS1-tdTomato::NAT CDC14-GFP::LEU2/CDC14-GFP::LEU2 mad2Δ::KanMX6/mad2Δ::KanMX6	1E-I
AMy27854	MATa/MATalpha GAL-NDT80::TRP1/GAL-NDT80::TRP1 ura3::pGPD1-GAL4(848).ER::URA3/ura3::pGPD1-GAL4(848).ER::URA3 MTW1-tdTomato::NAT/MTW1-tdTomato::NAT PDS1-tdTomato::NAT/PDS1-tdTomato::NAT CDC14-GFP::LEU2/CDC14-GFP::LEU2 mad1Δ::KanMX6/mad1Δ::KanMX6	1E-I
AMy27856	MATa/MATalpha GAL-NDT80::TRP1/GAL-NDT80::TRP1 ura3::pGPD1-GAL4(848).ER::URA3/ura3::pGPD1-GAL4(848).ER::URA3 MTW1-tdTomato::NAT/MTW1-tdTomato::NAT PDS1-tdTomato::NAT/PDS1-tdTomato::NAT CDC14-GFP::LEU2/CDC14-GFP::LEU2 mad3Δ::KanMX6/mad3Δ::KanMX6	1E-I
AMy28316	MATa/MATalpha GAL-NDT80::TRP1/GAL-NDT80::TRP1 ura3::pGPD1-GAL4(848).ER::URA3/ura3::pGPD1-GAL4(848).ER::URA3 MAD2-3FLAG-KanMX6/MAD2-3FLAG-KanMX6	2B and C, S3A
AMy28317	MATa/MATalpha GAL-NDT80::TRP1/GAL-NDT80::TRP1 ura3::pGPD1-GAL4(848).ER::URA3/ura3::pGPD1-GAL4(848).ER::URA3 MAD3-3FLAG-KanMX6/MAD3-3FLAG-KanMX6	2A, C, G and H, S3A-B
AMy29627	MATa/MATalpha STU1-yEGFP::KanMX6/STU1-yEGFP::KanMX6 MTW1-tdTomato::Nat/MTW1-tdTomato::Nat mad3Δ::KanMX6/mad3Δ::KanMX6	S4F
AMy29729	MATa/MATalpha cdc20::pCLB2-CDC20::KanMX6/cdc20::pCLB2-CDC20::KanMX6 MAD3-3FLAG-KanMX6/MAD3-3FLAG-KanMX6	2D
AMy29813	MATa/MATalpha cdc20::pCLB2-CDC20::KanMX6/cdc20::pCLB2-CDC20::KanMX6 MAD3-3FLAG-KanMX6/MAD3-3FLAG-KanMX6 mad2Δ::TRP1/mad2Δ::TRP1	2D
AMy30314	MATa/MATalpha MTW1-tdTomato::NAT/MTW1-tdTomato::NAT stu1::KanMX6:pCLB2-3HA-STU1/STU1-yEGFP::KanMX6	S4A-F
AMy30394	MATa/MATalpha GAL-NDT80::TRP1/GAL-NDT80::TRP1 ura3::pGPD1-GAL4(848).ER::URA3/ura3::pGPD1-GAL4(848).ER::URA3 MAD3-3FLAG-KanMX6/MAD3-3FLAG-KanMX6 stu1::KanMX6:pCLB2-3HA-STU1/STU1	2G and H
AMy30397	MATa/MATalpha GAL-NDT80::TRP1/GAL-NDT80::TRP1 ura3::pGPD1-GAL4(848).ER::URA3/ura3::pGPD1-GAL4(848).ER::URA3 stu1::KanMX6:pCLB2-3HA-STU1/STU1-yEGFP::KanMX6	S3F and H
AMy30400	MATa/MATalpha MTW1-tdTomato::NAT/MTW1-tdTomato::NAT stu1::KanMX6:pCLB2-3HA-STU1/stu1Δ49-780-yEGFP::KanMX6	S4B-E
AMy30403	MATa/MATalpha GAL-NDT80::TRP1/GAL-NDT80::TRP1 ura3::pGPD1-GAL4(848).ER::URA3/ura3::pGPD1-GAL4(848).ER::URA3 stu1::KanMX6:pCLB2-3HA-STU1/STU1	S3A-B
AMy30404	MATa/MATalpha GAL-NDT80::TRP1/GAL-NDT80::TRP1 ura3::pGPD1-GAL4(848).ER::URA3/ura3::pGPD1-GAL4(848).ER::URA3 MAD3-3FLAG-KanMX6/MAD3-3FLAG-KanMX6 stu1::KanMX6:pCLB2-3HA-STU1/stu1::KanMX6:pCLB2-3HA-STU1	2H
AMy30405	MATa/MATalpha GAL-NDT80::TRP1/GAL-NDT80::TRP1 ura3::pGPD1-GAL4(848).ER::URA3/ura3::pGPD1-GAL4(848).ER::URA3 MAD3-3FLAG-KanMX6/MAD3-3FLAG-KanMX6 stu1::KanMX6:pCLB2-3HA-STU1/stu1Δ49-780	2G
AMy31404	MATa/MATalpha pURA3-TetR-tdTomato::LEU2/leu2 CEN5-tetOx224-HIS3/CEN5-tetOx224-HIS3 his3::HIS3p-GFP-TUB1-HIS3/his3::HIS3p-GFP-TUB1-HIS3	1B, S3C- E, 3A, 4A-C
AMy31405	MATa/MATalpha pURA3-TetR-tdTomato::LEU2/leu2 CEN5-tetOx224-HIS3/CEN5-tetOx224-HIS3 his3::HIS3p-GFP-TUB1-HIS3/his3::HIS3p-GFP-TUB1-HIS3 mad3Δ::KanMX6/mad3ΔKanMX6	1B and C, S3C- E, 3A, 4A-C
AMy31406	MATa/MATalpha pURA3-TetR-tdTomato::LEU2/leu2 CEN5-tetOx224-HIS3/CEN5-tetOx224-HIS3 his3::HIS3p-GFP-TUB1-HIS3/his3::HIS3p-GFP-TUB1-HIS3 stu1::KanMX6:pCLB2-3HA-STU1/stu1::KanMX6:pCLB2-3HA-STU1	S3C-E
AMy31407	MATa/MATalpha pURA3-TetR-tdTomato::LEU2/leu2 CEN5-tetOx224-HIS3/CEN5-tetOx224-HIS3 his3::HIS3p-GFP-TUB1-HIS3/his3::HIS3p-GFP-TUB1-HIS3 stu1::KanMX6:pCLB2-3HA-STU1/stu1Δ49-780	S3C-E, 3A, 4A-C
AMy31447	MATa/MATalpha his3::pURA3-GFP-LacI::HIS3/his3::pURA3-GFP-LacI::HIS3 leu2::pURA3-tetR-tdTomato::LEU2/leu2 containing plasmids AMp1963 (CEN4-LacO:TRP1) and p331(CEN4-TetO:URA3)	3C
AMy31449	MATa/MATalpha his3::pURA3-GFP-LacI::HIS3/his3::pURA3-GFP-LacI::HIS3 leu2::pURA3p-tetR-tdTomato::LEU2/leu2 mad3Δ::KanMX6/mad3Δ::KanMX6 containing plasmids AMp1963 (CEN4-LacO:TRP1) and p331(CEN4-TetO:URA3)	3C
AMy31592	MATa/MATalpha his3::pURA3-GFP-LacI::HIS3/his3::pURA3-GFP-LacI::HIS3 leu2::pURA3-tetR-tdTomato::LEU2/leu2 stu1::KanMX6:pCLB2-3HA-STU1/stu1Δ49-780 containing plasmids AMp1963 (CEN4-LacO:TRP1) and p331(CEN4-TetO:URA3)	3C
AMy31696	MATa/MATalpha GAL-NDT80::TRP1/GAL-NDT80::TRP1 ura3::pGPD1-GAL4(848).ER::URA3/ura3::pGPD1-GAL4(848).ER::URA3 stu1::KanMX6:pCLB2-3HA-STU1/stu1Δ49-780-yEGFP::KanMX6	S3G and H
AMy31753	MATa/MATalpha pURA3-TetR-tdTomato::LEU2/leu2 CEN5-tetOx224-HIS3/CEN5-tetOx224-HIS3 his3::HIS3p-GFP-TUB1-HIS3/his3::HIS3p-GFP-TUB1-HIS3 stu1::KanMX6:pCLB2-3HA-STU1/stu1Δ49-780 mad3Δ::KanMX6/mad3Δ::KanMX6	3A, 4A-C
AMy31754	MATa/MATalpha pURA3-TetR-tdTomato::LEU2/leu2 CEN5-tetOx224-HIS3/CEN5-tetOx224-HIS3 his3::HIS3p-GFP-TUB1-HIS3/his3::HIS3p-GFP-TUB1-HIS3 mad2Δ::TRP1/mad2Δ::TRP1	1B, 3A, 4A-C
AMy31755	MATa/MATalpha pURA3::TetR-tdTomato::LEU2/leu2 CEN5-tetOx224-HIS3/CEN5-tetOx224-HIS3 his3::HIS3p-GFP-TUB1-HIS3/his3::HIS3p-GFP-TUB1-HIS3 mad2Δ::TRP1/mad2Δ::TRP1 mad3Δ::KanMX6/mad3Δ::KanMX6	1B, 3A, 4A-C
AMy31810	MATa/MATalpha pURA3-TetR-tdTomato::LEU2/leu2 CEN5-tetOx224-HIS3/CEN5-tetOx224-HIS3 his3::HIS3p-GFP-TUB1-HIS3/his3::HIS3p-GFP-TUB1-HIS3 mad2Δ::TRP1/mad2Δ::TRP1 stu1::KanMX6:pCLB2-3HA-STU1/stu1Δ49-780	3A, 4A-C
AMy32679	MATa/MATalpha his3::pURA3-GFP-LacI::HIS3/his3::pURA3-GFP-LacI::HIS3 leu2::URA3p-tetR-tdTomato::LEU2/leu2 mad3Δ::KanMX6/mad3Δ::KanMX6 stu1::KanMX6:pCLB2-3HA-STU1/stu1Δ49-780 containing plasmids AMp1963 (CEN4-LacO:TRP1) and p331(CEN4-TetO:URA3)	3C
AMy32425	MATa/MATalpha ZIP1-GFP(700)/ZIP1-GFP(700) MTW1-tdTomato::NAT/MTW1-tdTomato::NAT mad3D::KanMX6/mad3D::KanMX6	S1D and E
AMy32613	MATa/MATalpha ZIP1-GFP(700)/ZIP1-GFP(700) MTW1-tdTomato::NAT/MTW1-tdTomato::NAT stu1::KanMX6:pCLB2-3HA-STU1/stu1Δ49-780	S1D and E
AMy32715	MATa/MATalpha ZIP1-GFP(700)/ZIP1-GFP(700) MTW1-tdTomato::NAT/MTW1-tdTomato::NAT mad2D::KanMX6/mad2D::KanMX6	S1D and E
AMy32758	MATa/MATalpha pURA3-TetR-tdTomato::LEU2/leu2 CEN5-tetOx224-HIS3/CEN5-tetOx224-HIS3 his3::HIS3p-GFP-TUB1-HIS3/his3::HIS3p-GFP-TUB1-HIS3 mad2Δ::TRP1/mad2Δ::TRP1 mad3Δ::KanMX6/mad3Δ::KanMX6 stu1::KanMX6:pCLB2-3HA-STU1/stu1Δ49-780	3A, 4A-C
AMy33258	MATa/MATalpha REC8-GFP::URA3/REC8-GFP::URA3 SPC42-tdTomato/+	S1A-C
AMy33259	MATa/MATalpha REC8-GFP::URA3/REC8-GFP::URA3 SPC42-tdTomato/+ mad2D::TRP1/mad2D::TRP1	S1A-C
AMy33260	MATa/MATalpha REC8-GFP::URA3/REC8-GFP::URA3 SPC42-tdTomato/+ mad3D::KanMX6/mad3D::KanMX6	S1A-C
AMy33261	MATa/MATalpha REC8-GFP::URA3/REC8-GFP::URA3 SPC42-tdTomato/+ mad2D::TRP1/mad2D::TRP1 mad3D::KanMX6/mad3D::KanMX6	S1A-C
AMy33683	MATa/MATalpha REC8-GFP::URA3/REC8-GFP::URA3 SPC42-tdTomato/+ stu1::KanMX6:pCLB2-3HA-STU1/stu1Δ49-780	S1A-C
AMy33686	MATa/MATalpha REC8-GFP::URA3/REC8-GFP::URA3 SPC42-tdTomato/+ stu1::KanMX6:pCLB2-3HA-STU1/stu1Δ49-780 mad2Δ::TRP1/mad2Δ::TRP1 mad3Δ::KanMX6/mad3Δ::KanMX6	S1A-C
ANY33739	MATa/MATalpha ZIP1-GFP(700)/ZIP1-GFP(700) MTW1-tdTomato::NAT/MTW1-tdTomato::NAT stu1::KanMX6:pCLB2-3HA-STU1/stu1Δ49-780 mad2D::TRP1/mad2D::TRP1	S1D and E
AMy33740	MATa/MATalpha ZIP1-GFP(700)/ZIP1-GFP(700) MTW1-tdTomato::NAT/MTW1-tdTomato::NAT stu1::KanMX6:pCLB2-3HA-STU1/stu1Δ49-780 mad3D::KanMX6/mad3D::KanMX6	S1D and E
AMy33741	MATa/MATalpha ZIP1-GFP(700)/ZIP1-GFP(700) MTW1-tdTomato::NAT/MTW1-tdTomato::NAT stu1::KanMX6:pCLB2-3HA-STU1/stu1Δ49-780 mad2D::TRP1/mad2D::TRP1 mad3D::KanMX6/mad3D::KanMX6	S1D and E
AMy33871	MATa/MATalpha ZIP1-GFP(700)/ZIP1-GFP(700) MTW1-tdTomato::NAT/MTW1-tdTomato::NAT mad2D::TRP1/mad2D::TRP1 mad3D::KanMX6/mad3D::KanMX6	S1D and E
AMy33892	MATa/MATalpha REC8-GFP::URA3/REC8-GFP::URA3 SPC42-tdTomato/+ stu1::KanMX6:pCLB2-3HA-STU1/stu1Δ49-780 mad2Δ::TRP1/mad2Δ::TRP1	S1A-C
AMy33893	MATa/MATalpha REC8-GFP::URA3/REC8-GFP::URA3 SPC42-tdTomato/+ stu1::KanMX6:pCLB2-3HA-STU1/stu1Δ49-780 mad3Δ::KanMX6/mad3Δ::KanMX6	S1A-C
